# Supplementary material for: Innovative Application of Standard Sand as a Functional Carrier for Nano-Silica in Cement
Source: Materials (Basel). 2025 Sep 12;18(18):4277. doi: 10.3390/ma18184277 (PMC12471318; doi:10.3390/ma18184277)
Supplement: Supplementary file 1 [file materials-18-04277-s001.zip]

Archive with 1 entries (1 files):
- materials-3845377-supplementary.pdf
